# Supplementary material for: Magnetic Core-Shell Nanoparticles Using Molecularly Imprinted Polymers for Zearalenone Determination
Source: Molecules. 2022 Nov 23;27(23):8166. doi: 10.3390/molecules27238166 (PMC9738517; doi:10.3390/molecules27238166)
Supplement: Supplementary file 1 [file molecules-27-08166-s001.zip]

Archive with 1 entries (1 files):
- molecules-2008144-supplementary.pdf
